# Supplementary material for: RNG2 tethers the conoid to the apical polar ring in Toxoplasma gondii to enable parasite motility and invasion
Source: PLoS Biol. 2025 Nov 24;23(11):e3003506. doi: 10.1371/journal.pbio.3003506 (PMC12671742; doi:10.1371/journal.pbio.3003506)
Supplement: S1 Data — This data table lists the antibodies used in this study for Indirect-Immunofluorescence (IFA), Ultrastructure Expansion Microscopy (U-ExM), iterative Ultrastructure Expansion Microscopy (iU-ExM), western blot and Immuno-Electron Microscopy (IEM). This file also contains the list of primers used to generate all the strains presented in this study as well as the primers used to verify the correct genomic integration of relevant strains. (XLSX) [file pbio.3003506.s007.xlsx]

## Sheet: Antibodies used in this study
Antibody/dye	Species	Reference	Dilution IFA	Dilution U-ExM	Dilution iU-ExM	Dilution Western-Blot	Dilution IEM
Anti-HA	rat	Roche 3F10	1000e	500e	250e	-	-
Anti-HA	mouse	Enzo Life Science 16B12	1000e	500e	-	1000e	-
Anti-Ty	mouse	Clone BB2 In house hybridoma	10e	2e	-	10e	-
Anti-Ty	rabbit	Kind gift from Chris Tonkin	1000e	500e	250e	-	-
Anti-Myc	mouse	Clone BB2 In house hybridoma	10e	2e	2e	10e	-
Anti-IMC1	rabbit	(Frénal et al., 2014)	2000e	1000e	-	-	-
Anti-GAP45	rabbit	(Platnner et al., 2008)	10 000e	-	-	-	-
Anti-MIC2	mouse	In house hybridoma Kind gift from Vern Carruthers	10e	2e	-	10e	-
Anti-RON9	mouse	In house hybridoma Kind gift from J-F Dubremetz	10e	2e	-	-	-
Anti-GRA1	rabbit	MyBioSource MBS1493292	-	-	-	2000e	-
Anti-GRA3	mouse	In house hybridoma	10e	-	-	-	-
Anti-Catalase	rabbit	(Ding et al., 2000)	-	-	-	10 000e	-
Anti-Actin	mouse	In house hybridoma (Herm-Götz et al., 2002)	10e	-	-	10e	-
Anti Alpha tubulin	guinea pig	ABCD Antibodies AA345-Gp	-	1000e	500e	-	-
Anti beta tubulin	guinea pig	ABCD Antibodies AA344-Gp	-	1000e	500e	-	-
Anti-RNG2	rabbit	This study	2000e	1000e	-	1000e	1000e
Anti-His-Tag	mouse	QIAGEN #3466	-	-	-	3000e	-
Anti-Strep-Tag	rabbit	ABCD Antibodies Anti-StrepTag-C23.21, #ABDC_AI195	-	-	-	10e	-
Anti-Phospho-STAT6	rabbit	Cell Signalling 9371	400e	-	-	-	-
anti-rabbit IgG - AlexaFluor488	Goat	Invitrogen A11008	3000e	1500e	750e	-	-
anti-mouse IgG - AlexaFluor488	Goat	Invitrogen AA11001	3000e	1500e	750e	-	-
anti-rabbit IgG - AlexaFluor594	Goat	Invitrogen A11012	3000e	1500e	-	-	-
anti-mouse IgG - AlexaFluor594	Goat	Invitrogen A11005	3000e	1500e	-	-	-
anti-guinea pig IgG - AlexaFluor594	Goat	Invitrogen A11076	3000e	1500e	750e	-	-
anti-rabbit IgG - AlexaFluo 647	Goat	Invitrogen A21244	3000e	1500e	-	-	-
anti-rabbit IgG - HRP	Goat	Sigma-Aldrich A8275	-	-	-	3000e	-
anti-mouse IgG - HRP	Goat	Sigma-Aldrich A5278	-	-	-	3000e	-

## Sheet: Primers used in this study
Internal code	Internal name	Sequence	Usage
9633	RNG2_9633	AAGAGAAATTGCCTTCATGTGTTTTAGAGCTAGAAATAGC	Forward primer to gRNA targeting at RNG2 3'UTR in plasmid pSAG1-U6-UPRT
9634	RNG2_9634	CAGCGTGTTGTCTCGGACGCATCAACAAACGCTAGCAAGGGCTCGGG	Forward primer to amplify HDR template for C-terminal tagging of mAID-HA-HX cassette at RNG2 3'UTR
9635	RNG2_9635	CTCTGTGGCCATGCCTTTTCCGCTCATATCATACGACTCACTATAGGG	Reverse primer to amplify HDR template for C-terminal tagging of mAID-HA-HX cassette at RNG2 3'UTR
10443	10443_2gRNA_RNG2	GTAAATGGGGATGTCAAGTTGGCCTTACATGGAACGGTTGGTTTTAGAGCTAGAAATAGC	2gRNA strategy N-term tagging RNG2 (Forward)
10444	10444_2gRNA_RNG2	GCTATTTCTAGCTCTAAAACTAGGAGAAACGTCTCCCGAACAACTTGACATCCCCATTTA	2gRNA strategy N-term tagging RNG2 (Reverse)
10445	10445_RNG2	catttacaactAGATTCCGAATTCTTTGGGTGACG	primerforward Q5 mutagenesis g-block N-term tagging RNG2
10446	10446_RNG2	aatcaggtaggaCACGGCGACTTGTTGCGG	primer reverse Q5 mutagenesis g-block N-term tagging RNG2
11372	RNG2_gRNAint	AAGTTGAAGAGCTGAGGAACTTCAGG	gRNA to insert Ty epitope tag at middle of RNG2
11373	RNG2_gRNAint	AAAACCTGAAGTTCCTCAGCTCTTCA	gRNA to insert Ty epitope tag at middle of RNG2
11374	RNG2gblock	ATGAGTGAAAACAAAGCTGACGGGG	Fw G-block RNG2
11375	RNG2gblock	GTCCTTTTCCATTTGCTCTGCAAGC	Rv G-block RNG2
11594	RNG2 int check F	CCTTGTGTTTGCAGCAATTT	Forward integration PCR to check mAID integration on RNG2-3TAG strain
11595	RNG2 int check R	TTTCGGCCGGTCATTTTAAG	Rev integration PCR to check mAID integration on RNG2-3TAG strain
10727	10727_RNG2	GCTATTTCTAGCTCTAAAACCACGGGAGTATGAACACACACAACTTGACATCCCCATTTA	sgRNA 3'UTR to generate a clean KO
10728	10728_RNG2	ATGTATGTCTTTTTTGTCGCCCTTTTCCCCgcggaagatccgatcttgc	Forward primer KOD DHFR homology RNG2
10729	10729_RNG2	TACTGTTTTATGAAGGAAGTCTCGCAGGGGgcggccgctctagaactag	Reverse primer KOD DHFR homology RNG2
10730	10730_RNG2	AGCCGAGAACGCGTATGAGG	Forward primer to check 5'inte in RNG2 KO
10731	10731_RNG2	GCCGTTGTTGATGCCGATGC	Reverse primer to check 5'inte in RNG2 KO
10732	10732_RNG2	TTTTGAGGTCGTGGGCTACGTC	Forward primer to check 3'inte in RNG2 KO
10733	10733_RNG2	GTACGGACACGCGTACAAAACC	Reverse primer to check 3'inte in RNG2 KO
10817	pUPRT_RNG2_Nt_F	aattcgacaaaATGA	Compatible sticky end of EcoRI + KOZAK + START + Compatible sticky end of SpeI (Paring sequence), for 1 step N-terminal truncation using pUPRT-RNG2-Full length
10818	pUPRT_RNG2_Nt_R	CTAGTCATtttgtcg	Compatible sticky end of EcoRI + KOZAK + START + Compatible sticky end of SpeI (Paring sequence), for 1 step N-terminal truncation using pUPRT-RNG2-Full length
9824	mAiD_9824	CTTAGCGGGATCTTTAGGAC	Reverse primer in the AID cassette for integration PCR
11347	RNG2_Myc_155_For	TAGCGAATTCGACAAAATGGAACAAAAACTCATCTCAGAAGAGGATCTGctgctgtcaaaggaggacgctc	RNG2 Reverse primer to amplify the 155kDa fragment for parasite cloning (Contains Myc tag). Use EcoRI for insertion
11349	RNG2_Myc_90_For	TAGCGAATTCGACAAAATGGAACAAAAACTCATCTCAGAAGAGGATCTGctgcagcaccgtgacgacg	RNG2 Forward primer with EcoRI-Myc-ATG to amplify 90kDa fragment
11350	RNG2_Myc_60_For	CTAGCGAATTCGACAAAATGGAACAAAAACTCATCTCAGAAGAGGATCTGctgcaaacagagaggggcct	RNG2 Forward primer with EcoRI-Myc-ATG to amplify 60kDa fragment
11351	pTUB_EcoRV_Rev	CTCGATATCGACGTCCCCGGG	pTUB reverse primer for insertion of RNG2 90kDa and 60kDa consbructs (EcoRV and XmaI sites)
12253	2HA forward	CCGGGTATCCCTATGATGTGCCCGATTATGCGTATCCTTACGATGTTCCAGATTATGCCTAAGAT	Forward primer to insert 2xHA tag into HX-Tub-R2-155kD at C-terminal, XmaI-sticky end+ 2xHA + STOP + EcoRV-blunt end
12254	2HA reverse	ATCTTAGGCATAATCTGGAACATCGTAAGGATACGCATAATCGGGCACATCATAGGGATAC	Reverse primer to insert 2xHA tag into HX-Tub-R2-155kD at C-terminal, XmaI-sticky end+ 2xHA + STOP + EcoRV-blunt end
11348	RNG2_XhoI_SfiI_Rev	ccacttggcctcgagggc	RNG2 reverse primer to amplify the 155kDa fragment with XhoI and SfiI site
11352	RNG2_Nhe1_155_For	CAGGGAGCTAGCctgctgtcaaaggaggacgc	RNG2 Forward primer to amplify the 155kDa fragment (NheI). Cut
11353	RNG2_EcoRI_90kDa_For	TAGCGAATTCctgcagcaccgtgacgac	RNG2 Forward primer to amplify the 90kDa fragment (Insert into EcoRI-) cut vector
11354	RNG2_60_EcoRI_For	TAGCGAATTCctgcaaacagagaggggcc	RNG2 Forward primer to amplify 60kDa fragment (pPP316). Use EcoRI/ Not1
11555	RNG2_90_NotI_Rev	CTTCCAGAGCGGCCGCT	RNG2 Reverse primer to amplify 90kDa and 60kDa fragment (NotI)
11547	RNG2_90kD_Nter_F	attaggatccATGGCTAGCGAATTCCTGCAGCACC	RNG2 cloning to remove TAGs for co-expression
11548	RNG2_90kDa_R	GCTGGTGACGTCTCTTCATTCC	RNG2 cloning to remove TAGs for co-expression
