# Supplementary material for: RNG2 tethers the conoid to the apical polar ring in Toxoplasma gondii to enable parasite motility and invasion
Source: PLoS Biol. 2025 Nov 24;23(11):e3003506. doi: 10.1371/journal.pbio.3003506 (PMC12671742; doi:10.1371/journal.pbio.3003506)
Supplement: S2 Data — This data table contains all the numerical data used in this study. Each sheet contains the numerical data for the respective panels. (XLSX) [file pbio.3003506.s008.xlsx]

## Sheet: Fig2D Data
Fig 2D numerical values
Superdex 200 Size-Exclusion Chromatography chromatogram of purified RNG2 deltaN+C
ml	mAU
4	10.8624
4.001	10.8613
4.002	10.8602
4.003	10.8591
4.003	10.8573
4.004	10.8553
4.005	10.8533
4.006	10.8518
4.007	10.851
4.008	10.8505
4.008	10.8489
4.009	10.8474
4.01	10.8465
4.011	10.8461
4.012	10.8456
4.013	10.8452
4.013	10.8439
4.014	10.8422
4.015	10.8407
4.016	10.8396
4.017	10.8381
4.018	10.8372
4.018	10.8359
4.019	10.8343
4.02	10.8335
4.021	10.8325
4.022	10.8315
4.023	10.8305
4.023	10.8296
4.024	10.8281
4.025	10.8265
4.026	10.8254
4.027	10.8243
4.028	10.8231
4.028	10.8224
4.029	10.822
4.03	10.8203
4.031	10.818
4.032	10.8166
4.033	10.8159
4.033	10.8148
4.034	10.8134
4.035	10.8125
4.036	10.8112
4.037	10.8101
4.038	10.8087
4.038	10.8071
4.039	10.8061
4.04	10.8038
4.041	10.8019
4.042	10.801
4.043	10.8003
4.043	10.7993
4.044	10.7978
4.045	10.7973
4.046	10.7966
4.047	10.7956
4.048	10.7941
4.048	10.7926
4.049	10.7915
4.05	10.7905
4.051	10.789
4.052	10.7869
4.053	10.7854
4.053	10.7835
4.054	10.7815
4.055	10.7807
4.056	10.7796
4.057	10.7784
4.057	10.7774
4.058	10.7759
4.059	10.7747
4.06	10.7736
4.061	10.7723
4.062	10.7709
4.062	10.7695
4.063	10.7682
4.064	10.7662
4.065	10.7635
4.066	10.7617
4.067	10.7603
4.067	10.7592
4.068	10.7578
4.069	10.7568
4.07	10.7555
4.071	10.7541
4.072	10.7537
4.072	10.7531
4.073	10.7518
4.074	10.7503
4.075	10.7498
4.076	10.7483
4.077	10.7468
4.077	10.7454
4.078	10.7446
4.079	10.7438
4.08	10.742
4.081	10.7399
4.082	10.7391
4.082	10.738
4.083	10.736
4.084	10.7341
4.085	10.7326
4.086	10.7315
4.087	10.731
4.087	10.7298
4.088	10.7273
4.089	10.7265
4.09	10.7245
4.091	10.7231
4.092	10.7214
4.092	10.7212
4.093	10.7201
4.094	10.7185
4.095	10.7164
4.096	10.715
4.097	10.7133
4.097	10.7118
4.098	10.7105
4.099	10.7099
4.1	10.7076
4.101	10.7052
4.102	10.7053
4.102	10.7049
4.103	10.7043
4.104	10.7031
4.105	10.7005
4.106	10.6996
4.107	10.6995
4.107	10.6982
4.108	10.6969
4.109	10.6948
4.11	10.6924
4.111	10.6916
4.112	10.6901
4.112	10.6891
4.113	10.6868
4.114	10.6858
4.115	10.6841
4.116	10.682
4.117	10.6801
4.117	10.6789
4.118	10.6773
4.119	10.6756
4.12	10.6741
4.121	10.6727
4.122	10.6717
4.122	10.6706
4.123	10.669
4.124	10.6674
4.125	10.6669
4.126	10.6652
4.127	10.6644
4.127	10.6631
4.128	10.6609
4.129	10.6594
4.13	10.6581
4.131	10.6566
4.132	10.6559
4.132	10.6548
4.133	10.6535
4.134	10.6517
4.135	10.6508
4.136	10.6494
4.137	10.6489
4.137	10.6477
4.138	10.6463
4.139	10.6453
4.14	10.6433
4.141	10.6417
4.142	10.6413
4.142	10.6401
4.143	10.6386
4.144	10.6362
4.145	10.6341
4.146	10.6331
4.147	10.6316
4.147	10.6298
4.148	10.6286
4.149	10.6274
4.15	10.626
4.151	10.6249
4.152	10.6242
4.152	10.6219
4.153	10.6212
4.154	10.619
4.155	10.6177
4.156	10.6163
4.157	10.6153
4.157	10.6143
4.158	10.6129
4.159	10.6114
4.16	10.6102
4.161	10.6098
4.162	10.6087
4.162	10.607
4.163	10.6061
4.164	10.6057
4.165	10.6046
4.166	10.6029
4.167	10.6016
4.167	10.6002
4.168	10.599
4.169	10.5977
4.17	10.5963
4.171	10.5953
4.172	10.594
4.172	10.593
4.173	10.5915
4.174	10.5895
4.175	10.5886
4.176	10.5877
4.177	10.5866
4.177	10.5851
4.178	10.5839
4.179	10.5828
4.18	10.5812
4.181	10.5808
4.181	10.5797
4.182	10.5783
4.183	10.5774
4.184	10.5755
4.185	10.5741
4.186	10.5724
4.186	10.5708
4.187	10.5697
4.188	10.5686
4.189	10.5675
4.19	10.5664
4.191	10.5651
4.191	10.5638
4.192	10.5629
4.193	10.5618
4.194	10.5609
4.195	10.5602
4.196	10.5586
4.196	10.5571
4.197	10.5565
4.198	10.5556
4.199	10.5542
4.2	10.5526
4.201	10.5515
4.201	10.5505
4.202	10.5486
4.203	10.5462
4.204	10.5443
4.205	10.5431
4.206	10.5413
4.206	10.54
4.207	10.5396
4.208	10.5391
4.209	10.5382
4.21	10.5372
4.211	10.5357
4.211	10.5342
4.212	10.5325
4.213	10.5316
4.214	10.5307
4.215	10.5296
4.216	10.5279
4.216	10.5259
4.217	10.5241
4.218	10.5225
4.219	10.521
4.22	10.5196
4.221	10.5185
4.221	10.5174
4.222	10.5158
4.223	10.5141
4.224	10.5128
4.225	10.511
4.226	10.5097
4.226	10.5097
4.227	10.5092
4.228	10.5089
4.229	10.5085
4.23	10.5076
4.231	10.5065
4.231	10.5059
4.232	10.5044
4.233	10.5027
4.234	10.5012
4.235	10.5
4.236	10.499
4.236	10.4977
4.237	10.4966
4.238	10.4955
4.239	10.4938
4.24	10.4919
4.241	10.4905
4.241	10.4898
4.242	10.4884
4.243	10.4867
4.244	10.4862
4.245	10.4862
4.246	10.4855
4.246	10.485
4.247	10.4847
4.248	10.4837
4.249	10.482
4.25	10.4802
4.251	10.4786
4.251	10.477
4.252	10.4756
4.253	10.4742
4.254	10.4733
4.255	10.4718
4.256	10.4706
4.256	10.4687
4.257	10.4681
4.258	10.4671
4.259	10.4662
4.26	10.4652
4.261	10.464
4.261	10.4627
4.262	10.4605
4.263	10.4581
4.264	10.4564
4.265	10.4549
4.266	10.4535
4.266	10.4536
4.267	10.4521
4.268	10.4497
4.269	10.4474
4.27	10.4447
4.271	10.4427
4.271	10.4407
4.272	10.4398
4.273	10.4383
4.274	10.4365
4.275	10.436
4.276	10.4348
4.276	10.4337
4.277	10.4325
4.278	10.4311
4.279	10.4296
4.28	10.4284
4.281	10.4273
4.281	10.4257
4.282	10.4241
4.283	10.4226
4.284	10.4216
4.285	10.42
4.286	10.4186
4.286	10.417
4.287	10.4146
4.288	10.4124
4.289	10.4103
4.29	10.408
4.291	10.4069
4.291	10.405
4.292	10.4042
4.293	10.4036
4.294	10.4025
4.295	10.4007
4.296	10.3986
4.296	10.3977
4.297	10.3966
4.298	10.3967
4.299	10.3951
4.3	10.3935
4.3	10.3917
4.301	10.3903
4.302	10.3884
4.303	10.3873
4.304	10.3867
4.305	10.3864
4.305	10.3861
4.306	10.3857
4.307	10.3831
4.308	10.3814
4.309	10.381
4.31	10.3797
4.31	10.3789
4.311	10.3784
4.312	10.3775
4.313	10.3762
4.314	10.3753
4.315	10.3744
4.315	10.3736
4.316	10.3722
4.317	10.3713
4.318	10.3698
4.319	10.3686
4.32	10.367
4.32	10.3666
4.321	10.3659
4.322	10.3649
4.323	10.3629
4.324	10.3619
4.325	10.3605
4.325	10.3599
4.326	10.358
4.327	10.3564
4.328	10.3553
4.329	10.3558
4.33	10.3547
4.33	10.3535
4.331	10.3527
4.332	10.3519
4.333	10.3511
4.334	10.3494
4.335	10.3478
4.335	10.3466
4.336	10.346
4.337	10.3456
4.338	10.3441
4.339	10.3415
4.34	10.3399
4.34	10.3394
4.341	10.3387
4.342	10.3381
4.343	10.3373
4.344	10.3369
4.345	10.3355
4.345	10.3344
4.346	10.3338
4.347	10.3314
4.348	10.3298
4.349	10.3305
4.35	10.3293
4.35	10.3285
4.351	10.3275
4.352	10.3272
4.353	10.3267
4.354	10.3254
4.355	10.3237
4.355	10.322
4.356	10.3212
4.357	10.32
4.358	10.3186
4.359	10.3174
4.36	10.3163
4.36	10.3159
4.361	10.3156
4.362	10.314
4.363	10.3125
4.364	10.3114
4.365	10.3107
4.365	10.3093
4.366	10.3086
4.367	10.3083
4.368	10.3084
4.369	10.3077
4.37	10.3061
4.37	10.3042
4.371	10.3028
4.372	10.3014
4.373	10.2994
4.374	10.2974
4.375	10.2961
4.375	10.295
4.376	10.2937
4.377	10.2927
4.378	10.2911
4.379	10.2893
4.38	10.2881
4.38	10.2872
4.381	10.2858
4.382	10.2843
4.383	10.2824
4.384	10.2806
4.385	10.279
4.385	10.2777
4.386	10.2765
4.387	10.2751
4.388	10.2737
4.389	10.273
4.39	10.2714
4.39	10.2694
4.391	10.2675
4.392	10.2659
4.393	10.2642
4.394	10.2617
4.395	10.2598
4.395	10.2586
4.396	10.2572
4.397	10.2557
4.398	10.2552
4.399	10.2544
4.4	10.2525
4.4	10.251
4.401	10.2491
4.402	10.247
4.403	10.2457
4.404	10.2451
4.405	10.2442
4.405	10.2431
4.406	10.2421
4.407	10.2411
4.408	10.2394
4.409	10.2378
4.41	10.2358
4.41	10.2339
4.411	10.2326
4.412	10.2321
4.413	10.2305
4.414	10.2295
4.415	10.2283
4.415	10.2281
4.416	10.2281
4.417	10.2276
4.418	10.2258
4.419	10.225
4.42	10.2238
4.42	10.2234
4.421	10.2222
4.422	10.2217
4.423	10.2205
4.424	10.2195
4.424	10.2192
4.425	10.2184
4.426	10.2164
4.427	10.2158
4.428	10.2144
4.429	10.2129
4.429	10.2111
4.43	10.2107
4.431	10.2098
4.432	10.2083
4.433	10.207
4.434	10.2054
4.434	10.2043
4.435	10.2034
4.436	10.202
4.437	10.2006
4.438	10.1995
4.439	10.1983
4.439	10.1965
4.44	10.1951
4.441	10.1946
4.442	10.1938
4.443	10.1931
4.444	10.1923
4.444	10.1905
4.445	10.1888
4.446	10.1874
4.447	10.1871
4.448	10.1857
4.449	10.1837
4.449	10.1823
4.45	10.1809
4.451	10.1799
4.452	10.1788
4.453	10.1775
4.454	10.176
4.454	10.1743
4.455	10.1735
4.456	10.1728
4.457	10.1725
4.458	10.1708
4.459	10.1687
4.459	10.1668
4.46	10.1656
4.461	10.1648
4.462	10.1634
4.463	10.1618
4.464	10.161
4.464	10.1601
4.465	10.1584
4.466	10.157
4.467	10.1554
4.468	10.1538
4.469	10.1531
4.469	10.1526
4.47	10.1511
4.471	10.1498
4.472	10.1486
4.473	10.1473
4.474	10.1455
4.474	10.1445
4.475	10.1437
4.476	10.1427
4.477	10.1418
4.478	10.1407
4.479	10.1396
4.479	10.1384
4.48	10.1377
4.481	10.1368
4.482	10.1358
4.483	10.1344
4.484	10.1319
4.484	10.1309
4.485	10.1291
4.486	10.128
4.487	10.1274
4.488	10.1262
4.489	10.1249
4.489	10.1226
4.49	10.1213
4.491	10.1203
4.492	10.1196
4.493	10.1183
4.494	10.1168
4.494	10.116
4.495	10.1154
4.496	10.115
4.497	10.1141
4.498	10.1132
4.499	10.1114
4.499	10.1098
4.5	10.1091
4.501	10.1073
4.502	10.1062
4.503	10.105
4.504	10.1027
4.504	10.1017
4.505	10.0999
4.506	10.0986
4.507	10.0984
4.508	10.0974
4.509	10.097
4.509	10.0958
4.51	10.0943
4.511	10.0929
4.512	10.091
4.513	10.0899
4.514	10.0892
4.514	10.0879
4.515	10.087
4.516	10.0849
4.517	10.0834
4.518	10.0831
4.519	10.0819
4.519	10.0807
4.52	10.0796
4.521	10.0792
4.522	10.0789
4.523	10.0782
4.524	10.0769
4.524	10.0768
4.525	10.0762
4.526	10.0747
4.527	10.0736
4.528	10.0723
4.529	10.0712
4.529	10.0698
4.53	10.0687
4.531	10.0675
4.532	10.0665
4.533	10.0658
4.534	10.0647
4.534	10.0642
4.535	10.0634
4.536	10.0621
4.537	10.061
4.538	10.0596
4.539	10.0581
4.539	10.0565
4.54	10.056
4.541	10.0555
4.542	10.0545
4.543	10.0544
4.544	10.0539
4.544	10.053
4.545	10.0522
4.546	10.051
4.547	10.05
4.548	10.0483
4.548	10.0465
4.549	10.0453
4.55	10.0442
4.551	10.0429
4.552	10.0416
4.553	10.0404
4.553	10.0403
4.554	10.0395
4.555	10.0387
4.556	10.0378
4.557	10.0364
4.558	10.0364
4.558	10.0358
4.559	10.0343
4.56	10.033
4.561	10.0318
4.562	10.0305
4.563	10.0292
4.563	10.0272
4.564	10.0246
4.565	10.0224
4.566	10.0205
4.567	10.0189
4.568	10.0176
4.568	10.0165
4.569	10.015
4.57	10.0141
4.571	10.013
4.572	10.0114
4.573	10.0101
4.573	10.0088
4.574	10.0075
4.575	10.0059
4.576	10.0042
4.577	10.0027
4.578	10.0011
4.578	9.99985
4.579	9.99833
4.58	9.9969
4.581	9.99559
4.582	9.99362
4.583	9.99184
4.583	9.99008
4.584	9.98811
4.585	9.98615
4.586	9.98481
4.587	9.98455
4.588	9.98411
4.588	9.98279
4.589	9.98152
4.59	9.98049
4.591	9.97881
4.592	9.97719
4.593	9.97573
4.593	9.97457
4.594	9.97278
4.595	9.9709
4.596	9.96904
4.597	9.96683
4.598	9.96537
4.598	9.96411
4.599	9.96279
4.6	9.96135
4.601	9.96057
4.602	9.95943
4.603	9.95852
4.603	9.95746
4.604	9.9559
4.605	9.95512
4.606	9.95468
4.607	9.95427
4.608	9.95338
4.608	9.95256
4.609	9.95182
4.61	9.95047
4.611	9.949
4.612	9.94738
4.613	9.94644
4.613	9.94637
4.614	9.94616
4.615	9.94522
4.616	9.94322
4.617	9.94163
4.618	9.94008
4.618	9.93856
4.619	9.9371
4.62	9.93583
4.621	9.93484
4.622	9.9339
4.623	9.93218
4.623	9.93052
4.624	9.92914
4.625	9.92738
4.626	9.92574
4.627	9.92521
4.628	9.92289
4.628	9.92108
4.629	9.91921
4.63	9.9177
4.631	9.91613
4.632	9.91542
4.633	9.91423
4.633	9.91344
4.634	9.9123
4.635	9.91143
4.636	9.91048
4.637	9.90865
4.638	9.9082
4.638	9.90795
4.639	9.90724
4.64	9.90636
4.641	9.90422
4.642	9.90288
4.643	9.90104
4.643	9.90002
4.644	9.89879
4.645	9.89776
4.646	9.89707
4.647	9.89556
4.648	9.89466
4.648	9.89345
4.649	9.89313
4.65	9.89171
4.651	9.89045
4.652	9.88984
4.653	9.88856
4.653	9.88804
4.654	9.88619
4.655	9.8826
4.656	9.88039
4.657	9.87927
4.658	9.87827
4.658	9.87812
4.659	9.87685
4.66	9.87656
4.661	9.8759
4.662	9.87518
4.663	9.87428
4.663	9.87251
4.664	9.87247
4.665	9.87144
4.666	9.87029
4.667	9.8699
4.668	9.86872
4.668	9.86726
4.669	9.86685
4.67	9.8644
4.671	9.86371
4.672	9.86262
4.672	9.86112
4.673	9.85965
4.674	9.8582
4.675	9.85674
4.676	9.85589
4.677	9.85454
4.677	9.85432
4.678	9.85368
4.679	9.85225
4.68	9.85014
4.681	9.84922
4.682	9.84755
4.682	9.84663
4.683	9.84517
4.684	9.8441
4.685	9.84322
4.686	9.8414
4.687	9.83974
4.687	9.8383
4.688	9.83743
4.689	9.83667
4.69	9.83491
4.691	9.83281
4.692	9.83166
4.692	9.83012
4.693	9.82855
4.694	9.82754
4.695	9.82631
4.696	9.82657
4.697	9.82672
4.697	9.82585
4.698	9.82546
4.699	9.82418
4.7	9.82271
4.701	9.82263
4.702	9.82189
4.702	9.821
4.703	9.81952
4.704	9.81806
4.705	9.81699
4.706	9.81569
4.707	9.81466
4.707	9.81357
4.708	9.81278
4.709	9.81163
4.71	9.81046
4.711	9.80972
4.712	9.80901
4.712	9.80834
4.713	9.80805
4.714	9.80695
4.715	9.80609
4.716	9.8049
4.717	9.80325
4.717	9.80203
4.718	9.80083
4.719	9.79911
4.72	9.79772
4.721	9.79707
4.722	9.79654
4.722	9.79469
4.723	9.79491
4.724	9.79421
4.725	9.79337
4.726	9.79232
4.727	9.79038
4.727	9.7891
4.728	9.78877
4.729	9.78749
4.73	9.78627
4.731	9.78492
4.732	9.78359
4.732	9.78283
4.733	9.78202
4.734	9.78094
4.735	9.78002
4.736	9.77866
4.737	9.77743
4.737	9.77671
4.738	9.77524
4.739	9.77428
4.74	9.77323
4.741	9.77149
4.742	9.77071
4.742	9.76985
4.743	9.768
4.744	9.76622
4.745	9.76465
4.746	9.76331
4.747	9.76285
4.747	9.76183
4.748	9.76058
4.749	9.75886
4.75	9.75776
4.751	9.75683
4.752	9.75563
4.752	9.75504
4.753	9.7536
4.754	9.75288
4.755	9.752
4.756	9.74984
4.757	9.74887
4.757	9.74787
4.758	9.74629
4.759	9.74579
4.76	9.74482
4.761	9.74292
4.762	9.74158
4.762	9.74003
4.763	9.73877
4.764	9.73748
4.765	9.73597
4.766	9.73397
4.767	9.73226
4.767	9.73046
4.768	9.72912
4.769	9.72769
4.77	9.72637
4.771	9.7249
4.772	9.7235
4.772	9.72256
4.773	9.72091
4.774	9.71963
4.775	9.7181
4.776	9.71649
4.777	9.71479
4.777	9.71378
4.778	9.71341
4.779	9.71209
4.78	9.71071
4.781	9.70938
4.782	9.70795
4.782	9.70707
4.783	9.70632
4.784	9.7055
4.785	9.7039
4.786	9.70355
4.787	9.70262
4.787	9.7017
4.788	9.70041
4.789	9.69973
4.79	9.69941
4.791	9.69901
4.792	9.698
4.792	9.69626
4.793	9.69508
4.794	9.69325
4.795	9.69224
4.796	9.69116
4.796	9.68923
4.797	9.68875
4.798	9.68714
4.799	9.68574
4.8	9.68513
4.801	9.68337
4.801	9.68214
4.802	9.68148
4.803	9.68038
4.804	9.6794
4.805	9.67774
4.806	9.67581
4.806	9.67515
4.807	9.67414
4.808	9.67309
4.809	9.67265
4.81	9.6715
4.811	9.6708
4.811	9.66999
4.812	9.66897
4.813	9.66776
4.814	9.66622
4.815	9.66546
4.816	9.66395
4.816	9.6641
4.817	9.66365
4.818	9.66317
4.819	9.66172
4.82	9.65968
4.821	9.65776
4.821	9.65701
4.822	9.65524
4.823	9.65466
4.824	9.65305
4.825	9.65142
4.826	9.64972
4.826	9.6486
4.827	9.64637
4.828	9.64586
4.829	9.64432
4.83	9.64269
4.831	9.64035
4.831	9.63783
4.832	9.63741
4.833	9.63615
4.834	9.63503
4.835	9.6338
4.836	9.63251
4.836	9.63136
4.837	9.63041
4.838	9.62981
4.839	9.62874
4.84	9.62866
4.841	9.62808
4.841	9.62756
4.842	9.62785
4.843	9.62782
4.844	9.62786
4.845	9.62653
4.846	9.62676
4.846	9.62621
4.847	9.62647
4.848	9.62653
4.849	9.62608
4.85	9.62546
4.851	9.62465
4.851	9.62407
4.852	9.62368
4.853	9.6227
4.854	9.62158
4.855	9.62055
4.856	9.6201
4.856	9.61937
4.857	9.61894
4.858	9.61679
4.859	9.61612
4.86	9.61433
4.861	9.61463
4.861	9.61421
4.862	9.61356
4.863	9.61158
4.864	9.61149
4.865	9.61079
4.866	9.61144
4.866	9.61151
4.867	9.61068
4.868	9.61077
4.869	9.61114
4.87	9.60976
4.871	9.60885
4.871	9.6094
4.872	9.609
4.873	9.6091
4.874	9.60775
4.875	9.60755
4.876	9.60711
4.876	9.6077
4.877	9.60699
4.878	9.60672
4.879	9.60557
4.88	9.60536
4.881	9.60384
4.881	9.60262
4.882	9.60132
4.883	9.59935
4.884	9.5974
4.885	9.59506
4.886	9.59192
4.886	9.59113
4.887	9.58943
4.888	9.58798
4.889	9.58646
4.89	9.58435
4.891	9.58249
4.891	9.58087
4.892	9.57972
4.893	9.57878
4.894	9.578
4.895	9.57699
4.896	9.57546
4.896	9.57438
4.897	9.57184
4.898	9.57027
4.899	9.56877
4.9	9.56746
4.901	9.56642
4.901	9.56551
4.902	9.56336
4.903	9.56218
4.904	9.56082
4.905	9.5599
4.906	9.55884
4.906	9.55736
4.907	9.555
4.908	9.55245
4.909	9.55128
4.91	9.54916
4.911	9.54688
4.911	9.54528
4.912	9.54431
4.913	9.54244
4.914	9.54175
4.915	9.54022
4.916	9.53914
4.916	9.53777
4.917	9.53635
4.918	9.5344
4.919	9.53297
4.92	9.53151
4.92	9.53034
4.921	9.52915
4.922	9.52792
4.923	9.52699
4.924	9.52573
4.925	9.52464
4.925	9.52403
4.926	9.52385
4.927	9.52338
4.928	9.52183
4.929	9.52045
4.93	9.51944
4.93	9.51828
4.931	9.51707
4.932	9.51586
4.933	9.51479
4.934	9.51307
4.935	9.5111
4.935	9.50958
4.936	9.50925
4.937	9.50869
4.938	9.50693
4.939	9.50586
4.94	9.50527
4.94	9.5039
4.941	9.50245
4.942	9.50099
4.943	9.49978
4.944	9.49852
4.945	9.49752
4.945	9.49717
4.946	9.49605
4.947	9.49437
4.948	9.49305
4.949	9.49238
4.95	9.49142
4.95	9.49003
4.951	9.48901
4.952	9.48875
4.953	9.48785
4.954	9.48683
4.955	9.48565
4.955	9.48401
4.956	9.48245
4.957	9.48117
4.958	9.47987
4.959	9.4782
4.96	9.47674
4.96	9.47539
4.961	9.47408
4.962	9.47235
4.963	9.47115
4.964	9.47024
4.965	9.4689
4.965	9.46749
4.966	9.46603
4.967	9.46433
4.968	9.46333
4.969	9.46262
4.97	9.46175
4.97	9.46036
4.971	9.45932
4.972	9.45846
4.973	9.45765
4.974	9.45688
4.975	9.45625
4.975	9.45612
4.976	9.45575
4.977	9.45447
4.978	9.45338
4.979	9.45235
4.98	9.45257
4.98	9.45165
4.981	9.45008
4.982	9.44956
4.983	9.44796
4.984	9.44742
4.985	9.44659
4.985	9.44627
4.986	9.44494
4.987	9.44377
4.988	9.44336
4.989	9.44216
4.99	9.44044
4.99	9.44032
4.991	9.44013
4.992	9.43999
4.993	9.43865
4.994	9.4367
4.995	9.43635
4.995	9.43488
4.996	9.43433
4.997	9.43386
4.998	9.43278
4.999	9.43227
5	9.43112
5	9.43088
5.001	9.43081
5.002	9.42981
5.003	9.42836
5.004	9.42817
5.005	9.42776
5.005	9.42631
5.006	9.42474
5.007	9.42417
5.008	9.42356
5.009	9.42311
5.01	9.42214
5.01	9.4209
5.011	9.42002
5.012	9.41913
5.013	9.41821
5.014	9.41702
5.015	9.41619
5.015	9.41571
5.016	9.41436
5.017	9.41307
5.018	9.41182
5.019	9.41028
5.02	9.40851
5.02	9.40708
5.021	9.40593
5.022	9.40556
5.023	9.40452
5.024	9.40333
5.025	9.40181
5.025	9.40026
5.026	9.39893
5.027	9.39732
5.028	9.39596
5.029	9.39508
5.03	9.39426
5.03	9.39282
5.031	9.39132
5.032	9.39067
5.033	9.38955
5.034	9.38749
5.035	9.38564
5.035	9.38396
5.036	9.38214
5.037	9.38017
5.038	9.37839
5.039	9.37719
5.04	9.37577
5.04	9.37442
5.041	9.37316
5.042	9.37159
5.043	9.37064
5.044	9.3694
5.044	9.36812
5.045	9.36762
5.046	9.36682
5.047	9.3645
5.048	9.36266
5.049	9.36124
5.049	9.36001
5.05	9.35842
5.051	9.35729
5.052	9.35547
5.053	9.35379
5.054	9.35274
5.054	9.35167
5.055	9.35067
5.056	9.35009
5.057	9.34871
5.058	9.34689
5.059	9.34594
5.059	9.34485
5.06	9.34329
5.061	9.34171
5.062	9.34051
5.063	9.33923
5.064	9.33829
5.064	9.33668
5.065	9.33565
5.066	9.33561
5.067	9.33514
5.068	9.33492
5.069	9.33376
5.069	9.33267
5.07	9.33147
5.071	9.32956
5.072	9.32812
5.073	9.32711
5.074	9.32652
5.074	9.32521
5.075	9.32345
5.076	9.32268
5.077	9.32204
5.078	9.32236
5.079	9.32252
5.079	9.32178
5.08	9.32086
5.081	9.31968
5.082	9.3181
5.083	9.31638
5.084	9.31523
5.084	9.31405
5.085	9.3127
5.086	9.31151
5.087	9.30941
5.088	9.30799
5.089	9.30744
5.089	9.30688
5.09	9.30664
5.091	9.30562
5.092	9.30456
5.093	9.30336
5.094	9.30259
5.094	9.3026
5.095	9.3014
5.096	9.30044
5.097	9.29899
5.098	9.29664
5.099	9.29517
5.099	9.29478
5.1	9.29332
5.101	9.29176
5.102	9.29077
5.103	9.29012
5.104	9.28915
5.104	9.28831
5.105	9.28774
5.106	9.28741
5.107	9.28632
5.108	9.28544
5.109	9.28499
5.109	9.28407
5.11	9.28358
5.111	9.28331
5.112	9.28279
5.113	9.28228
5.114	9.28148
5.114	9.28054
5.115	9.27915
5.116	9.27833
5.117	9.27788
5.118	9.27759
5.119	9.27725
5.119	9.27626
5.12	9.27545
5.121	9.27528
5.122	9.27444
5.123	9.27323
5.124	9.27302
5.124	9.27312
5.125	9.27285
5.126	9.27183
5.127	9.27053
5.128	9.26977
5.129	9.26905
5.129	9.26774
5.13	9.2666
5.131	9.26536
5.132	9.26437
5.133	9.26408
5.134	9.26342
5.134	9.2626
5.135	9.26213
5.136	9.26128
5.137	9.25996
5.138	9.25882
5.139	9.25807
5.139	9.25723
5.14	9.25641
5.141	9.25596
5.142	9.2555
5.143	9.25469
5.144	9.25389
5.144	9.25323
5.145	9.25212
5.146	9.25141
5.147	9.25038
5.148	9.249
5.149	9.24787
5.149	9.24671
5.15	9.24535
5.151	9.24376
5.152	9.24212
5.153	9.24057
5.154	9.2391
5.154	9.23761
5.155	9.23639
5.156	9.236
5.157	9.23502
5.158	9.23419
5.159	9.23311
5.159	9.2306
5.16	9.2285
5.161	9.22684
5.162	9.22469
5.163	9.2225
5.163	9.22111
5.164	9.2205
5.165	9.21927
5.166	9.21738
5.167	9.21557
5.168	9.21462
5.168	9.21447
5.169	9.21415
5.17	9.21341
5.171	9.21263
5.172	9.21168
5.173	9.21082
5.173	9.2099
5.174	9.20794
5.175	9.20664
5.176	9.20545
5.177	9.20339
5.178	9.20192
5.178	9.2013
5.179	9.20029
5.18	9.19929
5.181	9.19892
5.182	9.19715
5.183	9.19592
5.183	9.19576
5.184	9.19549
5.185	9.19425
5.186	9.19307
5.187	9.19265
5.188	9.19151
5.188	9.19085
5.189	9.18911
5.19	9.18783
5.191	9.18638
5.192	9.18531
5.193	9.18488
5.193	9.18407
5.194	9.1823
5.195	9.18127
5.196	9.18006
5.197	9.17884
5.198	9.17697
5.198	9.17615
5.199	9.17514
5.2	9.17341
5.201	9.17313
5.202	9.17222
5.203	9.171
5.203	9.17037
5.204	9.16956
5.205	9.16962
5.206	9.16808
5.207	9.16695
5.208	9.1662
5.208	9.16578
5.209	9.16373
5.21	9.16228
5.211	9.16042
5.212	9.15978
5.213	9.15806
5.213	9.15718
5.214	9.15508
5.215	9.15348
5.216	9.15328
5.217	9.15184
5.218	9.15035
5.218	9.14963
5.219	9.14942
5.22	9.14812
5.221	9.14725
5.222	9.14633
5.223	9.14483
5.223	9.14497
5.224	9.14234
5.225	9.14059
5.226	9.13946
5.227	9.13911
5.228	9.13866
5.228	9.13751
5.229	9.13492
5.23	9.13265
5.231	9.13278
5.232	9.13186
5.233	9.13088
5.233	9.13037
5.234	9.12864
5.235	9.1279
5.236	9.1276
5.237	9.12623
5.238	9.12522
5.238	9.12407
5.239	9.12314
5.24	9.12247
5.241	9.12111
5.242	9.12062
5.243	9.11892
5.243	9.11785
5.244	9.11701
5.245	9.11606
5.246	9.1156
5.247	9.11358
5.248	9.11242
5.248	9.11057
5.249	9.10922
5.25	9.10714
5.251	9.10669
5.252	9.10525
5.253	9.10485
5.253	9.10376
5.254	9.10357
5.255	9.10332
5.256	9.10296
5.257	9.10209
5.258	9.10062
5.258	9.10064
5.259	9.10009
5.26	9.09897
5.261	9.09767
5.262	9.09643
5.263	9.09558
5.263	9.09496
5.264	9.09348
5.265	9.09202
5.266	9.09158
5.267	9.09039
5.268	9.08871
5.268	9.08663
5.269	9.08496
5.27	9.08404
5.271	9.08391
5.272	9.08317
5.273	9.08181
5.273	9.08043
5.274	9.07886
5.275	9.07736
5.276	9.07645
5.277	9.07531
5.278	9.07419
5.278	9.07356
5.279	9.0732
5.28	9.07248
5.281	9.07079
5.282	9.06912
5.283	9.0677
5.283	9.06673
5.284	9.06572
5.285	9.06436
5.286	9.06347
5.287	9.06236
5.287	9.06135
5.288	9.06098
5.289	9.0608
5.29	9.06084
5.291	9.06089
5.292	9.06036
5.292	9.05907
5.293	9.05793
5.294	9.0561
5.295	9.05539
5.296	9.05362
5.297	9.05249
5.297	9.05154
5.298	9.05053
5.299	9.04907
5.3	9.04802
5.301	9.04639
5.302	9.04548
5.302	9.04438
5.303	9.04352
5.304	9.04277
5.305	9.04155
5.306	9.04042
5.307	9.03969
5.307	9.03878
5.308	9.03753
5.309	9.0362
5.31	9.03499
5.311	9.03418
5.312	9.0334
5.312	9.03277
5.313	9.03205
5.314	9.03062
5.315	9.02972
5.316	9.02956
5.317	9.02929
5.317	9.02933
5.318	9.02802
5.319	9.02659
5.32	9.02557
5.321	9.0245
5.322	9.0234
5.322	9.02155
5.323	9.02106
5.324	9.02096
5.325	9.02013
5.326	9.01972
5.327	9.01843
5.327	9.01673
5.328	9.01581
5.329	9.01475
5.33	9.01292
5.331	9.01098
5.332	9.00966
5.332	9.00808
5.333	9.0064
5.334	9.00488
5.335	9.0042
5.336	9.00303
5.337	9.00318
5.337	9.003
5.338	9.0031
5.339	9.00192
5.34	9.00102
5.341	9
5.342	9.00036
5.342	8.99945
5.343	8.99931
5.344	8.99819
5.345	8.99796
5.346	8.99764
5.347	8.99582
5.347	8.99488
5.348	8.99456
5.349	8.99391
5.35	8.99216
5.351	8.99068
5.352	8.98978
5.352	8.98878
5.353	8.98808
5.354	8.98697
5.355	8.98591
5.356	8.98438
5.357	8.98356
5.357	8.98237
5.358	8.98116
5.359	8.98014
5.36	8.97943
5.361	8.97814
5.362	8.97728
5.362	8.97594
5.363	8.9747
5.364	8.97443
5.365	8.97307
5.366	8.97182
5.367	8.97074
5.367	8.96992
5.368	8.96894
5.369	8.9696
5.37	8.96801
5.371	8.96636
5.372	8.96579
5.372	8.9658
5.373	8.9649
5.374	8.96478
5.375	8.96316
5.376	8.96248
5.377	8.96164
5.377	8.96127
5.378	8.95924
5.379	8.9572
5.38	8.95544
5.381	8.95442
5.382	8.95286
5.382	8.95202
5.383	8.95105
5.384	8.94883
5.385	8.94746
5.386	8.94662
5.387	8.94493
5.387	8.94295
5.388	8.94223
5.389	8.94036
5.39	8.93908
5.391	8.93763
5.392	8.93701
5.392	8.93656
5.393	8.93614
5.394	8.93622
5.395	8.93497
5.396	8.93388
5.397	8.93236
5.397	8.93231
5.398	8.93115
5.399	8.92918
5.4	8.92902
5.401	8.92802
5.402	8.92768
5.402	8.92675
5.403	8.92615
5.404	8.9258
5.405	8.92554
5.406	8.92329
5.407	8.92208
5.407	8.92137
5.408	8.92108
5.409	8.92047
5.41	8.91962
5.411	8.91797
5.411	8.91705
5.412	8.91666
5.413	8.91592
5.414	8.91552
5.415	8.9141
5.416	8.9126
5.416	8.91145
5.417	8.91064
5.418	8.90899
5.419	8.9069
5.42	8.9064
5.421	8.90562
5.421	8.90449
5.422	8.90359
5.423	8.90326
5.424	8.90234
5.425	8.90102
5.426	8.90132
5.426	8.90006
5.427	8.89887
5.428	8.89783
5.429	8.89757
5.43	8.89702
5.431	8.89679
5.431	8.89645
5.432	8.89583
5.433	8.89484
5.434	8.89386
5.435	8.89256
5.436	8.89204
5.436	8.892
5.437	8.89114
5.438	8.89114
5.439	8.89048
5.44	8.89019
5.441	8.88939
5.441	8.88729
5.442	8.88496
5.443	8.88291
5.444	8.88153
5.445	8.88031
5.446	8.87988
5.446	8.87849
5.447	8.87798
5.448	8.87708
5.449	8.87518
5.45	8.87384
5.451	8.873
5.451	8.87232
5.452	8.87118
5.453	8.87004
5.454	8.86885
5.455	8.86688
5.456	8.86477
5.456	8.86395
5.457	8.8633
5.458	8.86256
5.459	8.86292
5.46	8.86301
5.461	8.86232
5.461	8.86102
5.462	8.86045
5.463	8.85918
5.464	8.85801
5.465	8.85661
5.466	8.8559
5.466	8.85507
5.467	8.85399
5.468	8.85375
5.469	8.85228
5.47	8.85074
5.471	8.84969
5.471	8.84825
5.472	8.84649
5.473	8.84447
5.474	8.84381
5.475	8.84304
5.476	8.84258
5.476	8.84129
5.477	8.8397
5.478	8.83848
5.479	8.8366
5.48	8.83546
5.481	8.8343
5.481	8.83281
5.482	8.83191
5.483	8.83069
5.484	8.83003
5.485	8.82922
5.486	8.82877
5.486	8.82749
5.487	8.82583
5.488	8.82456
5.489	8.82306
5.49	8.82215
5.491	8.82139
5.491	8.82021
5.492	8.81862
5.493	8.81781
5.494	8.81766
5.495	8.81724
5.496	8.81639
5.496	8.81582
5.497	8.81558
5.498	8.81454
5.499	8.81345
5.5	8.81235
5.501	8.81071
5.501	8.80944
5.502	8.80896
5.503	8.80762
5.504	8.80633
5.505	8.805
5.506	8.80339
5.506	8.80238
5.507	8.80105
5.508	8.80008
5.509	8.79869
5.51	8.79724
5.511	8.79711
5.511	8.79641
5.512	8.79573
5.513	8.79551
5.514	8.79421
5.515	8.79277
5.516	8.79186
5.516	8.7904
5.517	8.78933
5.518	8.78869
5.519	8.78704
5.52	8.78588
5.521	8.78443
5.521	8.78215
5.522	8.7806
5.523	8.77966
5.524	8.77903
5.525	8.77854
5.526	8.77803
5.526	8.77694
5.527	8.77564
5.528	8.77553
5.529	8.77526
5.53	8.77482
5.531	8.77416
5.531	8.7737
5.532	8.77302
5.533	8.77166
5.534	8.77089
5.535	8.76993
5.535	8.76917
5.536	8.76793
5.537	8.76806
5.538	8.76716
5.539	8.76595
5.54	8.76508
5.54	8.76452
5.541	8.76379
5.542	8.76342
5.543	8.76208
5.544	8.76083
5.545	8.75994
5.545	8.7589
5.546	8.75942
5.547	8.75871
5.548	8.75732
5.549	8.75644
5.55	8.75521
5.55	8.75402
5.551	8.75312
5.552	8.75046
5.553	8.7494
5.554	8.74798
5.555	8.74642
5.555	8.74678
5.556	8.7458
5.557	8.74531
5.558	8.74383
5.559	8.74349
5.56	8.74274
5.56	8.74171
5.561	8.74147
5.562	8.74101
5.563	8.74091
5.564	8.74042
5.565	8.73954
5.565	8.73832
5.566	8.73827
5.567	8.73714
5.568	8.73644
5.569	8.73558
5.57	8.73344
5.57	8.73236
5.571	8.73088
5.572	8.73039
5.573	8.7294
5.574	8.72766
5.575	8.72623
5.575	8.72431
5.576	8.72299
5.577	8.72184
5.578	8.72116
5.579	8.72005
5.58	8.71882
5.58	8.71817
5.581	8.71748
5.582	8.71621
5.583	8.71464
5.584	8.71312
5.585	8.71211
5.585	8.71141
5.586	8.7109
5.587	8.71049
5.588	8.70883
5.589	8.70745
5.59	8.70694
5.59	8.70641
5.591	8.70555
5.592	8.70441
5.593	8.7034
5.594	8.70376
5.595	8.70331
5.595	8.70288
5.596	8.70087
5.597	8.69977
5.598	8.69838
5.599	8.69706
5.6	8.69628
5.6	8.69574
5.601	8.69466
5.602	8.69395
5.603	8.69315
5.604	8.69207
5.605	8.69084
5.605	8.68982
5.606	8.6892
5.607	8.68857
5.608	8.68746
5.609	8.68533
5.61	8.68373
5.61	8.68369
5.611	8.68296
5.612	8.68166
5.613	8.68053
5.614	8.67981
5.615	8.67943
5.615	8.67794
5.616	8.67691
5.617	8.67671
5.618	8.67665
5.619	8.67588
5.62	8.67448
5.62	8.67368
5.621	8.67315
5.622	8.67271
5.623	8.67184
5.624	8.67071
5.625	8.67014
5.625	8.66916
5.626	8.66862
5.627	8.66776
5.628	8.66662
5.629	8.66577
5.63	8.66512
5.63	8.66452
5.631	8.6628
5.632	8.66072
5.633	8.65918
5.634	8.6582
5.635	8.65755
5.635	8.65672
5.636	8.65516
5.637	8.65389
5.638	8.65335
5.639	8.65348
5.64	8.65295
5.64	8.65264
5.641	8.6515
5.642	8.64992
5.643	8.64908
5.644	8.64749
5.645	8.64595
5.645	8.64515
5.646	8.64441
5.647	8.64361
5.648	8.6429
5.649	8.64206
5.65	8.64109
5.65	8.64055
5.651	8.64021
5.652	8.63888
5.653	8.63781
5.654	8.63682
5.655	8.63594
5.655	8.63521
5.656	8.63389
5.657	8.63278
5.658	8.63179
5.659	8.63107
5.659	8.6302
5.66	8.62978
5.661	8.62959
[truncated: 20,832 more rows]

## Sheet: Fig3E Data
Dots of HA tag under iU-ExM
	image number	Number of HA dots
	1	23
	2	22
	3	21
	4	22
	5	21
	6	23
	7	22
	8	21
	9	22
	10	23
	11	23
	12	24
	13	22

## Sheet: Fig4D Data
Conoid detachment quantification
	1st replicate	extruded	retracted	detached
	RNG2 -IAA	82	31	2
	RNG2 -IAA + CD	4	102	1
	RNG2 +IAA	14	20	80
	RNG2 +IAA + CD	0	90	10
	2nd replicate	extruded	retracted	detached
	RNG2 -IAA	104	8	3
	RNG2 -IAA + CD	4	101	1
	RNG2 +IAA	7	12	87
	RNG2 +IAA + CD	7	92	8
	3rd replicate	extruded	retracted	detached
	RNG2 -IAA	134	8	2
	RNG2 -IAA + CD	6	107	2
	RNG2 +IAA	9	14	89
	RNG2 +IAA + CD	5	103	13

## Sheet: Fig4F Data
Quantification Presence AV in Cryo-ET
	RNG2 -iAA	AV presence		RNG2 +iAA	AV presence
	Position_2	yes		Position_1	yes		N=23	RGN2 -	RNG2 +
	Position_3.2	yes		Position_4	yes		AV presence	1	1
	Position_4	yes		Position_9	yes
	Position_7	yes		Position_10	yes
	Position_11	yes		Position_11	yes
	Position_12	yes		Position_12	yes
	Position_13	yes		Position_14	yes
	Position_13.2	yes		Position_17	yes
	Position_14	yes		Position_18	yes
	Position_16	yes		Position_19	yes
	Position_18	yes		Position_20	yes
	Position_20	yes		Position_21	yes
	Position_21	yes		Position_22	yes
	Position_22	yes		Position_29	yes
	Position_23	yes		Position_30	yes
	Position_36.2	yes		Position_32	yes
	Position_36.3	yes		Position_35	yes
	Position_52	yes		Position_38	yes
	Position_54	yes		Position_45	yes
	Position_55	yes		Position_54	yes
	Position_55.2	yes		Position_55	yes
	Position_55.3	yes		Position_72	yes
	Position_56	yes		Position_73	yes
		23			23

## Sheet: Fig5E Data
	STAT6 Rhoptry secretion assay	1st replicates	STAT6+	Total	Percentage			2nd replicates	STAT6+	Total	Percentage			3rd replicates	STAT6+	Total	Percentage
		TIR1 -IAA-1	111	217	51.1521	48.3794		TIR1 -IAA-1	102	225	45.3333	42.2702		TIR1 -IAA-1	112	213	52.5822	54.8319
		TIR1 -IAA-2	109	239	45.6067			TIR1 -IAA-2	89	227	39.207			TIR1 -IAA-2	133	233	57.0815
		TIR1 +IAA-1	89	220	40.4545	40.7587		TIR1 +IAA-1	84	216	38.8889	42.0406		TIR1 +IAA-1	113	219	51.5982	48.6498
		TIR1 +IAA-2	85	207	41.0628			TIR1 +IAA-2	94	208	45.1923			TIR1 +IAA-2	101	221	45.7014
		RNG2 -IAA-1	100	228	43.8596	47.04		RNG2 -IAA-1	89	219	40.6393	40.6321		RNG2 -IAA-1	126	212	59.434	57.9975
		RNG2 -IAA-2	114	227	50.2203			RNG2 -IAA-2	91	224	40.625			RNG2 -IAA-2	125	221	56.5611
		RNG2 +IAA-1	60	218	27.5229	26.6255		RNG2 +IAA-1	47	224	20.9821	24.8083		RNG2 +IAA-1	60	200	30	29.8402
		RNG2 +IAA-2	53	206	25.7282			RNG2 +IAA-2	65	227	28.6344			RNG2 +IAA-2	65	219	29.6804
		ASP3 -ATC-1	116	205	56.5854	52.1962		ASP3 -ATC-1	84	208	40.3846	38.5181		ASP3 -ATC-1	117	210	55.7143	53.6711
		ASP3 -ATC-2	109	228	47.807			ASP3 -ATC-2	81	221	36.6516			ASP3 -ATC-2	111	215	51.6279
		ASP3 +ATC-1	10	228	4.38596	3.90867		ASP3 +ATC-1	7	229	3.05677	3.42412		ASP3 +ATC-1	5	229	2.18341	3.42815
		ASP3 +ATC-2	7	204	3.43137			ASP3 +ATC-2	8	211	3.79147			ASP3 +ATC-2	10	214	4.6729
		RNG2KO -1	57	224	25.4464	25.2814		RNG2KO -1	65	224	29.0179	28.2076		RNG2KO -1	60	241	24.8963	25.9365
		RNG2KO -2	54	215	25.1163			RNG2KO -2	60	219	27.3973			RNG2KO -2	58	215	26.9767

## Sheet: Fig6D Data
	Plaque Assay Quantification (mm square)
		TIR1	RNG2KO	+RNG2 WT	+ΔNTer	+ΔCTer	+ΔN+CTer	+ΔTROPO		TIR1	RNG2KO	+RNG2 WT	+ΔNTer	+ΔCTer	+ΔN+CTer	+ΔTROPO		TIR1	RNG2KO	+RNG2 WT	+ΔNTer	+ΔCTer	+ΔN+CTer	+ΔTROPO
		0.72	0.09	0.79	0.66	0.36	0.14	0.56		0.93	0.16	0.95	0.86	0.54	0.32	0.64		1.01	0.05	0.62	0.51	0.32	0.42	0.56
		0.45	0.15	0.82	0.86	0.54	0.26	0.65		0.91	0.11	0.52	0.78	0.37	0.34	0.99		0.6	0.12	0.56	0.94	0.37	0.17	0.44
		0.59	0.14	0.7	0.65	0.29	0.38	0.55		0.43	0.22	1.34	0.53	0.49	0.46	0.67		0.7	0.11	0.71	0.73	0.44	0.26	0.53
		0.56	0.11	0.95	0.68	0.46	0.31	0.4		0.71	0.12	0.53	0.85	0.44	0.3	0.79		0.6	0.08	0.74	0.65	0.42	0.2	0.86
		0.55	0.17	0.51	0.42	0.23	0.32	0.93		0.86	0.12	0.81	0.55	0.58	0.47	1.02		0.71	0.15	0.77	0.55	0.26	0.3	0.53
		0.49	0.21	0.55	0.93	0.38	0.36	0.5		0.47	0.16	0.78	0.52	0.48	0.41	0.51		0.74	0.09	0.48	0.61	0.47	0.33	0.5
		0.56	0.27	0.63	0.83	0.46	0.35	0.74		0.83	0.24	0.75	0.83	0.61	0.34	0.98		0.66	0.1	0.69	0.62	0.53	0.18	0.81
		0.48	0.08	0.59	0.51	0.45	0.49	1.02		0.85	0.08	0.55	0.86	0.45	0.43	0.77		0.93	0.1	0.62	0.73	0.63	0.19	0.56
		0.64	0.16	0.53	0.59	0.35	0.32	0.66		0.58	0.07	0.94	0.74	0.42	0.36	1.14		0.38	0.17	1.13	0.72	0.55	0.17	0.69
		0.56	0.14	0.72	0.71	0.42	0.4	0.59		0.53	0.11	0.54	0.75	0.36	0.28	0.62		0.5	0.14	0.64	0.58	0.31	0.27	0.61
		0.56	0.152	0.679	0.684	0.394	0.333	0.66		0.71	0.139	0.771	0.727	0.474	0.371	0.813		0.683	0.111	0.696	0.664	0.43	0.249	0.609
				1st replicate							2nd replicate								3rd replicate

## Sheet: Fig6E Data
	Invasion Assay Quantification		Biological replicate 1
			Tech. Rep. 1						Tech. Rep. 2					Average Tec REP
				IN	OUT	TOTAL	%			IN	OUT	TOTAL	%
			TIR1	127	77	204	62.2549		TIR1	132	107	239	55.2301	58.7425
			RNG2KO	28	184	212	13.2075		RNG2KO	43	171	214	20.0935	16.6505
			RNG2+WT	118	89	207	57.0048		RNG2+WT	159	119	278	57.1942	57.0995
			RNG2+delN	132	127	259	50.9653		RNG2+delN	117	90	207	56.5217	53.7435
			RNG2+delC	76	130	206	36.8932		RNG2+delC	74	154	228	32.4561	34.6747
			RNG2+delN+C	71	138	209	33.9713		RNG2+delN+C	83	142	225	36.8889	35.4301
			RNG2+TROPO	113	99	212	53.3019		RNG2+TROPO	127	106	233	54.5064	53.9042
			Biological replicate 2
			Tech. Rep. 1						Tech. Rep. 2
				IN	OUT	TOTAL	%			IN	OUT	TOTAL	%
			TIR1	155	69	224	69.1964		TIR1	133	86	219	60.7306	64.9635
			RNG2KO	31	173	204	15.1961		RNG2KO	39	181	220	17.7273	16.4617
			RNG2+WT	126	82	208	60.5769		RNG2+WT	136	63	199	68.3417	64.4593
			RNG2+delN	123	91	214	57.4766		RNG2+delN	125	83	208	60.0962	58.7864
			RNG2+delC	89	111	200	44.5		RNG2+delC	103	105	208	49.5192	47.0096
			RNG2+delN+C	90	116	206	43.6893		RNG2+delN+C	83	120	203	40.8867	42.288
			RNG2+TROPO	107	95	202	52.9703		RNG2+TROPO	128	87	215	59.5349	56.2526
			Biological replicate 3
			Tech. Rep. 1						Tech. Rep. 2
				IN	OUT	TOTAL	%			IN	OUT	TOTAL	%
			TIR1	128	79	207	61.8357		TIR1	124	100	224	55.3571	58.5964
			RNG2KO	46	175	221	20.8145		RNG2KO	44	179	223	19.7309	20.2727
			RNG2+WT	118	84	202	58.4158		RNG2+WT	123	114	237	51.8987	55.1573
			RNG2+delN	112	104	216	51.8519		RNG2+delN	126	107	233	54.0773	52.9646
			RNG2+delC	81	136	217	37.3272		RNG2+delC	96	145	241	39.834	38.5806
			RNG2+delN+C	94	149	243	38.6831		RNG2+delN+C	91	142	233	39.0558	38.8695
			RNG2+TROPO	98	120	218	44.9541		RNG2+TROPO	121	126	247	48.9879	46.971

## Sheet: Fig6F Data
	Conoid detachment Quantification
		1st replicate	Extruded	Retracated	Detached		Extruded	Retracated	Detached
		TIR1	99	2	7	108	91.6667	1.85185	6.48148
		R2KO	3	1	100	104	2.88462	0.961538	96.1538
		WT	90	8	7	105	85.7143	7.61905	6.66667
		Nter	77	12	14	103	74.7573	11.6505	13.5922
		Cter	48	4	49	101	47.5248	3.9604	48.5149
		N+Cter	48	4	52	104	46.1538	3.84615	50
		Tropo	78	17	5	100	78	17	5
		2nd replicate	Extruded	Retracated	Detached		Extruded	Retracated	Detached
		TIR1	92	9	1	102	90.1961	8.82353	0.980392
		R2KO	6	2	91	99	6.06061	2.0202	91.9192
		WT	93	6	3	102	91.1765	5.88235	2.94118
		Nter	70	16	20	106	66.0377	15.0943	18.8679
		Cter	35	9	57	101	34.6535	8.91089	56.4356
		N+Cter	31	4	65	100	31	4	65
		Tropo	100	6	1	107	93.4579	5.60748	0.934579
		3rd replicate	Extruded	Retracated	Detached		Extruded	Retracated	Detached
		TIR1	82	12	6	100	82	12	6
		R2KO	3	10	96	109	2.75229	9.17431	88.0734
		WT	95	6	9	110	86.3636	5.45455	8.18182
		Nter	76	9	29	114	66.6667	7.89474	25.4386
		Cter	46	11	49	106	43.3962	10.3774	46.2264
		N+Cter	32	5	63	100	32	5	63
		Tropo	84	34	4	122	68.8525	27.8689	3.27869

## Sheet: Fig6J Data
Plaque Assay Quantification (mm square)
		Replicates 1
		TIR1	KO	6T	delCent
		0.95	0.12	1	0.08
		0.8	0.14	0.87	0.23
		0.94	0.12	0.55	0.34
		0.75	0.27	0.63	0.16
		0.47	0.35	0.95	0.11
		0.68	0.15	0.55	0.12
		0.89	0.19	0.6	0.14
		0.71	0.32	0.86	0.18
		0.84	0.09	0.72	0.24
		0.75	0.16	0.44	0.07
		0.778	0.191	0.717	0.167
		Replicates 2
		TIR1	KO	6T	delCent
		0.95	0.26	0.8	0.16
		0.74	0.3	0.63	0.16
		0.61	0.16	0.92	0.21
		0.94	0.26	0.83	0.12
		0.95	0.37	0.97	0.18
		0.66	0.12	0.69	0.21
		0.92	0.2	0.86	0.14
		0.29	0.25	0.95	0.15
		0.81	0.26	0.93	0.32
		1.22	0.19	0.61	0.3
		0.809	0.237	0.819	0.195
		Replicates 3
		TIR1	KO	6T	delCent
		0.76	0.19	0.6	0.11
		1.08	0.22	0.99	0.18
		0.78	0.11	0.91	0.18
		0.66	0.19	0.92	0.09
		1.19	0.31	1.32	0.1
		0.88	0.15	0.77	0.18
		1.05	0.15	1.25	0.24
		1.13	0.1	1.01	0.37
		1.27	0.36	1.05	0.06
		1.17	0.38	0.59	0.2
		0.997	0.216	0.941	0.171

## Sheet: Fig6K Data
Invasion Assay Quantification
		invasion 1st replicates 1	TOTAL	OUT	Invasion %	invasion 1st replicates 2	TOTAL	OUT	Invasion %	Avg. Invasion %
		TIR1	556	209	62.4101	TIR1	622	357	42.6045	52.5073
		RNG2-KO	326	275	15.6442	RNG2-KO	401	380	5.23691	10.4405
		RNG2-KO + 6TROPO	511	203	60.274	RNG2-KO + 6TROPO	861	407	52.7294	56.5017
		RNG2-KO + delCent	639	569	10.9546	RNG2-KO + delCent	727	635	12.6547	11.8047
		invasion 2nd replicates 1	TOTAL	OUT	Invasion %	invasion 2nd replicates 2	TOTAL	OUT	Invasion %
		TIR1	626	293	53.1949	TIR1	724	330	54.4199	53.8074
		RNG2-KO	255	223	12.549	RNG2-KO	384	338	11.9792	12.2641
		RNG2-KO + 6TROPO	619	185	70.1131	RNG2-KO + 6TROPO	494	233	52.834	61.4735
		RNG2-KO + delCent	259	203	21.6216	RNG2-KO + delCent	363	331	8.81543	15.2185
		invasion 3rd replicates 1	TOTAL	OUT	Invasion %	invasion 3rd replicates 2	TOTAL	OUT	Invasion %
		TIR1	1436	540	62.3955	TIR1	1428	626	56.1625	59.279
		RNG2-KO	601	520	13.4775	RNG2-KO	610	538	11.8033	12.6404
		RNG2-KO + 6TROPO	1623	756	53.4196	RNG2-KO + 6TROPO	1559	666	57.2803	55.35
		RNG2-KO + delCent	490	391	20.2041	RNG2-KO + delCent	627	623	0.637959	10.421

[truncated: 13 more sheets: Fig7D Data, Fig7E Data, Fig7F Data, Fig7H Data, Fig7L Data, Fig6L Data, FigS1A Data, FigS1D Data, FigS3C Data, FigS3D Data, FigS4A Data, FigS4C Data, FigS4E]
